# Supplementary material for: BacEffluxPred: A two-tier system to predict and categorize bacterial efflux mediated antibiotic resistance proteins
Source: Sci Rep. 2020 Jun 9;10:9287. doi: 10.1038/s41598-020-65981-3 (PMC7283322; doi:10.1038/s41598-020-65981-3)
Supplement: Supplementary file 2 — Supplementary Information- Tier II Dataset. [file 41598_2020_65981_MOESM2_ESM.zip]

Archive with 1 entries (1 files):
- BacEffluxPred_Supplementary_materials_Tier-II_Dataset.docx
